# Supplementary material for: Proposal of Quick Diagnostic Criteria for Disseminated Intravascular Coagulation
Source: J Clin Med. 2022 Feb 16;11(4):1028. doi: 10.3390/jcm11041028 (PMC8878374; doi:10.3390/jcm11041028)
Supplement: Supplementary file 1 [file jcm-11-01028-s001.zip]

Archive with 1 entries (1 files):
- jcm-1590723-supplementary.pdf
